# Supplementary material for: Visualizing and quantifying structural diversity around mobile resistance genes
Source: Microb Genom. 2023 Dec 20;9(12):001168. doi: 10.1099/mgen.0.001168 (PMC10763510; doi:10.1099/mgen.0.001168)
Supplement: Supplementary material 2 [file mgen-9-1168-s002.txt]

Please check that the author names and affiliation details are correct.
Please add an abbreviations list for your article using the "Add abbreviation" option.
All supporting data, code and protocols have been provided within the article or through supplementary data files. 
Five supplementary figures and three supplementary tables are available with the online version of this article.
available in the online version of this article

Figures 1 to 3 seem to be blurred and poor quality. Please provide good quality images.


Please update the doi of the article to "10.1099/acmi.0.000466.v3", Please fix it.

Please note that Fig. 5 has many part figures, so add part figures from g to m

JGV-D-22-00275

Exeter@123

jrnlLowerCase

IJSEM-D-22-00390

ICTV article instructions:
1. ICTV should always be open access
2. It must be two pages only, in case the proof extend to more than 2 pages, raise query to 
author "As per ICTV template style the proof should not extend more than two pages. Please 
check and amend the necessary amendments to the proof to reduce the proof pages to two".
3. In pre-editing/typesetting check stages always keep Donald Smith 
<donald.smith.ictv@gmail.com> email address in the corresponding email address field but 
do not add Donald Smith in author list only just add his email address in the corresponding 
email address field. Hence the ICTV proof always goes to Donald and he will check and 
change the original corresponding email address during his review and he will send the 
proof to original author.
4. After completing Typesetting Review stage (corrections) always send the proof to Donald 
before signing off the article to Publisher Review. Once after getting his approval, we should 
sign off the article to Publisher Review stage.
5. In the author list, the last collab must "ICTV Report Consortium" not ICTV Consortium.
6. http://www.ictv.global/report/xxxxxxx

Please check that the "Methods" section has been placed after the conclusions section, shall we move the "Methods" section before the "Results" section.
As per style "Methods" should be followed by "Results" and "Discussion" sections. Please update as necessary.

7
The author statements have been placed as per the template layout
Revised figure replaced.

IJSEM-D-22-00602-KI

IJSEM-D-22-00758-TQA

Kindly confirm shall we format the 'Further reading' references as per the style.-Further reading

Please update the corrections related to peer review history marked in the PDF.
https://resources.kriyadocs.com/resources/mbs/acmi/ACMI-D-23-00085/resources/645524cd-cb76-40bf-8c07-42039a2484fa.pdf


ACMI-D-23-00050  in MS ref 3, 12, 16
Suji@2705

rhSquareBox-ppl (squarebracket-characterstyle)

IJSEM ku published date theriyathu

https://docs.google.com/spreadsheets/d/1GOdWn43eJB4_-bbYcZHhTFA4eSs0_4THBxS2xzXzqEo/edit#gid=0 (support update sheet)

Please check all that organism and strain names are correct in figure 1–3
